# Supplementary material for: Influenza A Virus Infection Alters Lipid Packing and Surface Electrostatic Potential of the Host Plasma Membrane
Source: Viruses. 2023 Aug 29;15(9):1830. doi: 10.3390/v15091830 (PMC10537794; doi:10.3390/v15091830)
Supplement: Supplementary file 1 [file viruses-15-01830-s001.zip]

Archive with 1 entries (1 files):
- viruses-2573699-supplementary.pdf
